# Supplementary material for: De novo assembly and characterization of the Chinese three-keeled pond turtle (Mauremys reevesii) transcriptome: presence of longevity-related genes
Source: PeerJ. 2016 May 24;4:e2062. doi: 10.7717/peerj.2062 (PMC4888314; doi:10.7717/peerj.2062)
Supplement: File S2 [file peerj-04-2062-s002.txt]

Telomere and telomerase associated gene fragments in Mauremys reevesii
>TERT
ATGGCAGGCTCTGGGCCCTTTGGCGCCGTGCTGGCCATGCTGGAAGGCTGCTATGCCGAGGTGCTGGGGCTTGAACGGTTTGTGCAGAGGCTCCGGGAGGCGGCTGCCTGCGGGCCTGGCGAAGCTGAACTGCTGCAGCGCGGAGACTCCGAGCTCTACCAGACGTTTGTGTCCCAGTGCGTGGTGTGCGTCCCCCGGGGAGCCCGAGCCATCCCCCAGCCCCTCTCCTTCCAACAGTTATCTAGTGAGAGTGAAGTAGTCATAAGAGTCATTCAAAGACTTTGTGAAAAAAAGAAGAAGAATGTCCTTGCATTTGGGTATACGTTATTGGATGAAAACAGTTCCTATTCACAGGTGATGTCTACTTCAAATATATGCAGCTATCTACCTAATACTGCAACAGAAACTCTTCGGATGAGTGTCCTATGGGAAACGTTATTGAGCAGGATAGGGGATGATGTTATGATGTATTTATTGGAACACTGTGCTATCTTTATGCTAGTGCCACCTAGTTGCTCTTATCAAATATGTGGGCAGCCTGTGTATGAGCTTATTTCAAGTAATGCAGCACCTTCCGCAGTGTTTGTTAAACAAAGGTATTCAAAAAGTAGACATAATATTTTGTTTGACTACATGCAAAAAAAATTTCAGTTATCAAAGACAAACAGGTGGAAATGGAAACCAAGATCAGAAATTAATATCTTGAACACTAAAAGTCAAAGGAATAATAGAACACAAGGCTCTGTGCCTGATAATGAGCATTCTGCCACAGCTAAGGGAGCTGCTGGGCAAAATTCTAAAACAAATGAACAGGTCAGAATGGCCACTGGACACCTGGAAAATCACAGAGGACCTAACCTATATCCAGTTGCTACAACCACACCTTCGAAAAGGAAGCTTGATAGGGATCAGTTTGAAGTTACAGCTAAAAGGATGAAGATAAATCTAAAAGAAGAAGAAGATGCTTGGAACCTTGGTTCTAATGTAAATAAAAATAAGTTCACTCTGGACATCATTTATGATACACAGTCTTTTTCATGTGTAGAATCATTTTCTGTAAATAACTTTATTAAAATAAAGTCCCTTTCTCAAGAAAATGAGGGTAGAGCAGAGACTCCTGATGCACCTTCTTTAGTGCAGGAAGCTCAAGATAGTAAGGGAAAGTCTGTGACAGATGATGAGAATTCGTTAAGGCTGCGTGTTCAGTGTAATAAACTTTATAAATCTACCACTGAGACTAAAACTAATTCCAGCAGAGAGGGAGTTGAGCTAGATATCTGTAAATTTCAGGTTGGTTCTGTACAAATGAAAAAAGCAGAAGATACATTTTTAAAATACAGAGGGCTTAAGTGCCCCCCAACTAATATATCTAAGAAGCTATCCAATAAAATCTCACATTCCAGAGTGTACATTGGGAGGAAAAGTCTCTTATATTCTTCCAGGAGCTTCCGAGAATGTTTTCCTAAATCATTTTTATTGAATCGCTTAAAGGGCTGCCAGGCAGGGGGACAACGGCTTGTAGAAATGATATTCTTAAACAGCAAAATACTGGTGCAAAAATGCAGTGAAAACGCACCAAGTTACAACTGGAGAAAGAAGAGATTGCCCAAACGCTACTGGCAGATGAGAGATGTATTTCAAAAATTGTTAAAGAATCATGCAAAGTGTCCCTATTTAGTACTTTTAAAAAAGAATTGTCCTGTCTGGATTTCTGAGACAAATTCAAGCAAAACTGACAGAATGTGTCAGTCAGTTTCATGTGATGGAGTACAGATTGATAGGGAAGCAGAAGGTCAACTTGGGGAAGAGCCTCCTATATGTTTGACTAGCAGTGGCAGAGAAGGTAGTTACACTGCTGTTCCAAATCGTTCGTGTTCGCTTTCAAAAAGAACTTCAATTGATTTAAGTATCTTAAGCAGCCCTGATAAATTTGTGTTGGGGCGAACAGAAAATGAAAGACAAAATGCTAAAGACTTCTGTGATCCTGGCTTGAAGGAGCTTCTCAGACAGCACAGCAGCCACTGGCAGGTGTATGTTTTTGTGCGGGAATGTTTAGACCTGGTGGTACCAGCAGAACTGTGGGGTTCTAGCCATAACAAATGCCGTTTTTTAAAAAATGTGAAAACATTCATCTCCTTGGGAAAATTTGCCAGGTTTTCTTTGCAGGAATTGATGTGGAAGATGAGAGTGAATGACTGTACGTGGCTTCGTGTGATCAAAGGTGATCATTTTGTTCCTGCTTTGGAACACCGTTACCGTGAAGAAATTTTGGCCAAGTTCCTATACTGGCTGATGGATACCTATATTGTACAGCTGCTCAGATCATTTTTCTACATCACCGAGACCATGTTCCAGAAGAACATGCTTTTCTTCTACCGAAAACTAATTTGGAGCAAGCTACAGAACATTGGAATGAGAAACCATTTTGCCAAAGTGCATCTTCGTGCATTATCTGCGGAGGAAATTGAAAAAGTACAGCAGAAGAAATGTGTTCCTATGGCATCAAAACTTCGGTTCATCCCTAAACCAAACGGGTTGCGACCTATAGTAAAAGTGAACACTGTTTTTGGAGCAAAAACACTGAACAGGAAAAGCAGAGACAAGAAGGTTCATTATTTCAACACTCAACTTAAAAATCTATTTAGTGTTCTGAATTATGAACGAACCGAAAACACCAGTCTCCTAGGCTCCTCAGTGTTTGGGAAAGATGATATATATAAAATATGGAGGAAGTTTGTTTCTGAAGTTCTTGAATCAAAGGATAAAATACCTCGTTTCTACTATGTGAAGGCTGATGTCACTGGGGCTTATGATGCTATTCCTCATGATAAACTTGTGGAAGTGGTCTCTCAAATCTTAGATCCCGAGAAAAGAACAGTTTACTGCATACGGCGCTATGCAGTGATCAAGATTACCATGAGTGGACAAATCAGAAAATACTATAGAAGACACGTTTCTACTTTCAAGGATTTTATGTCTCATATGAGATTATTTGTATCCCATCTGCAAGAGAGTACATCGCTACAAAATGCCATAGTAGTTGAACAGAGCCTTTCTTTAAACGAAACAAGCTCCAGCCTGTTTGCTTTTTTTCTGCAAATGATCCATAACAACATCTTGGAGATTGAGGGCAGGTACTACTTACAGTGTTGTGGAATTCCGCAGGGCTCCATTTTATCAACTCTGCTTTGCAGTTTATGCTATGGAGACATGGAAAACAAATTATTCTGTGGAATACAGCGAGATGGAGTGCTGATACGGTTAATTGATGACTTTTTGCTACTTACACCTCACTTAACACTAGCGAAAACTTTTCTGAGGACTCTGGCAACAGGCATTCCTGAGTATGGCTTTTTAATAAACCCCAAGAAGACCATGATGAATTTTCCTGTTGATGAGGATATCCCAGGATGTTCCAAATTTAAACAGTTACCATATTGCGCTGTGATCCCGTGGTGTGGGTTGTTACTAGATATACAGACACTTGAGGTTTACTGTGACTACTCCAGTTATGCCTGTACTTCTATCAGGTCAAGTCTCGCCTTCAATTCAAGCAACACAGCAGGGAAAAACATGAAATACAAACTTCTCACAGTCCTGAAGCTGAAATGTCATAGTTTATTTCTCAATTTACAGGTTAACAGTCTTAGAACAGTTTTCATTAACATTTATAAGATATTTTTGCTGCAGGCC
>TEP1
GTGCGGCGCTTCCTGGTGCTGCAGCCATGAAAACTCCGGGTCCCGCCCTCCGCCCCAGCCCTGCCTCTTGCTGGCTGGAGAACCCTTTCCTGGGGGGCCACAGCCCTCTCCTCCCAGCATGGGTGGAGGAGACCCGGGCCCGGCTTCTTCGCCCTCTCCCACCCCCTGCCCCCTGGCTGAGCTCCCTGACCCTCACGCCCTGCCTGGCGCCTGCCCCCATCCCTGCCCCCAGCCGGGCGCCCCTTGCCCCTGGAGGTGAGGATGGGCCCCCGGCCCGCAGCGAGGAGCTGGAGCTGCCCTGGTGGACCGATGCTGCCCCTGACCCTTCTGGCTCGCTGCCCCAGTACACCCTGGCGGAGTTGCCGGCTGAGCCGAGCCCGGAGGCCCTGAGTCAGAGGGACCCTAGCACCCAGCAGCCCCTCGGGAAGGGCCCCCAGCAGCACCTTAGAGAGCACAAGCAGGCCCTGGTGAACCTGGTGTGCTGCTCCCTCGTGGAGGGGCCCGATTTGGGGGCCCCCAGTGACGCGACGCGTGGGCGCCTGGTAGAGCTGTGCGAGGAGCTGGCCCAGCTGGAGCCTGAGTTCATCCTTAAGGTCGCTCTGTATACGCGCCAAGAGCTGAACATCCGGGGAACGGCCAACTTCCTGCTGGCACTGGCAGCCCGGCTGCCGCCCTGCCGGCCCCACCTGCGCCGCTACGTGTGTGCCACCCTGCAGCTGCCCTCCGACTGGATCCAGGTGGTGGCGCTCTTCCAGAGCCTGGCGGAAGCAGGACGCCCCCTGGCCCCGCTGCCCCGCTGCCTCCGCGCTGGCCTGGCAGACAAGTTCCAGCAATTTGATGCCTACCAGCTGGCCAAGTACAACTCGCACAAGAGCCGCGGCAAAGCCAGGGGGCGCCCACGGCCCCGCCAGCCGGGGAGGGAACTCAGGAGTCCTGCGCTCGAGCCCCAGCACTGCCAGCCAATTCTTCCTCCTGGAGCCGCCCCCCAGAGACCTCTGCCCTGGACGAGGCGATTCCGGGTGCGCCAGGCTTTTGGCAAGCTTCAGATGAAGTTTGAAAGTGGTCAGCCATTCGAGAAGCCGCGCGAGACGAAGCCCTTCTCCCTGAAGGCGCTGATCCGATGGCTGCATATCTCCAAGCCGGCCCAGCACGTCATGAGTCTGCTGGGCTGCAGGTATCCCTCGGACCTGAACTCCTTCTCCCGGAGCCACCTGCCAGGGCCCTGGGACCCCACCCGGGCTGGGACCCGAATGAAACTTCCGCAGCCCCAGACCTGGGACCGGCAGCTTAGCCAGCGCGGGAACACGGCTGCGGTCTGGGAGGAACTGATCGACTCGGGGAAGCTGCCATTCATGGCCATGCTCAGGAACCTGCGCAACATAATCCTGGCCGGGGTGAGCGAGCGGCACCACCAGCGAGTGCTCAGCCGGCTGCAGAACAAGGAGTCCATCATCCGCAGCCGGCAGTTCCCCTTCCGGTTCCTGGCGGCAAATAAAGTCATCCAGGACATGGAGGAGCAGCTGAGGAAGAAAGACAGTCCTTGCCCCTCTAACGTGGAGCTGCTGCGGGTGCTGCTGAGGCGCGGGAAGAAGCGGCCGGGGGTCCGGCTCGGGTGGCCGACCTGGACGCGCAAGGAGCTGCGCGCGGCCTTGTCCATCCCTTTCCTCTTCCGCGCGGTGAAGAGCGAAAAGCAGCGGCTGCAGAAGGCCAGGGAGCTGCGTCCTGACCCCACCCTCCTGCTCCGCTATCGCCGGGCCCTGGACGCCGCCATCTGCATCTCCGCCCGGCACAACCTGCCCCCCCTGCCCGGCCGCACCCTCATCCTCTGCAGCACCTCCCGCAACATGGCGAAGCCCTACCACCAGGCCCGAGAGCTGCGCGGCCTCCGCCCGGAGCCCATGACAACGCTGGAGGTGGCCCTGCTGCTGGGCCTGATGGGCCGGGAGGTGGCAGAGCAGGCGCGCCTGGTGCTGTACGGCCGTGGCCACTGGGAGGAGGTGCAGGCGCTGGCCGGGTCGCTGCTGGAGAATGTCCAGAGCCTGCACCAGCAGGTCCAGGCCACAATGGAGCCGAGCAGCAGCTCCAGCTCCAGCACCGTCAGCGACGTCCTCTCGGACCTGGTGGCTCGTGGGGAGCCGGTCGACACCCTGCTCGTGCTGAGCCACGGCTCTGAGGGCCCCGAGGCCATGTCCGCCCTGCGGCTGCTGCGGGATCGTGTTGCCCCCCACTGCCTCTTCGTGAACCTCTGCCTGAGTAAATGGAGTTTCCAGGGGGTCCCTATGGACGAGGTGGAGCTGGTTGGGTTCAGTGAGCAGGCGCTCAGGTTCCTGGCCGTGCGCGGCTCCTCCCACCTGCTGGAGCACGTGGGAAGGATGGATGAGATCCACGGGCTGCCCCCCCCGCTGGGGGCGCCCCGCAGGCACCCAGAGCTTTCCTCCGCCCCTCCTGCCCTGACCCCCGGCCCCCGGAGCAGGTGGCGCAGCATCCGCTTGTTCATCTCGCCGCCCCCCACCGCCTGGCGCTGCAGGAGATCGACCTGCGCTGGGGCATCACCGAGCAGGAGGCGCGGCAGGAGCGGCAGCTGGAACTGTGCCTCTCGGAGGTGGCCCGGAGCCAGCTCTTTGTGGGCCTTTTGGGGGAGCGTTACGGCTACGTACCCCGAGAATACTCCCTGCCGGACACCCCCCAGTACGAGTGGGTGAAGTCGTACCCTCGGGGCCGCTCCATCACCGAGCTGGAGGTCATGCAGTTCCTCAGCAGCCAGCGCAACTCTGGTTCTGCTGCCCAGGCGTTCTTCTACCTCCGCGAGCCAGATTTCCTTGGGTCCGTGCCGGAAGCCTGGAGGGCAGATTTTGTGGCAGAGTCAGAGGACGCTCAGCACCGGATGGCAGATCTGAAGGGGCATTTGGGCCAGCACCCGGGGGTGGCGTCTGTCAGCAGGTACTCCTGCCAGTGGGGCGGTGTGGCCCAGGGCCGGCCGTATGTCAAGGGGCTGGAGGAGTTTGGGGCCCGGGTGCTGCAGGATCTGTGGGGCGCCCTCCAACGCCAGTTCCTCCAGGCTGAGTCGGAGCCCCCTGGGGGCGAGGAGGAGGAGGGGCAGGAGCTGCAAGATGCCTTCCAGGACTTCCAGCAGCGCCAGTTCTGTGCCCGGGGCAAGCTGCTGGGCGCCGTGGCCGGGCGGGTGCGTGAGGGCCGCCCCCCCCGCCGCGGGGCAGGGGGCGGGCTCTACGTGGTGACGGGGGCGCCTGGCGATGGCAAGACTGTCTTCATGGCGGCGCTGGCGCGGGAGCTGAGCGCCCATCCCCCGGCCCAGGACACCTCCCCCACCCGCTGCCTGGTCGTCTCCCACTTCACCGGGGCCCGGCCGGACCAGGCCAGCGCCAGGGTGGTGCTGAGACAGTTGTGTGCCCGCCTGAGCCGTCTGCTGGGCCAGCCGGCCCCGCCCCCAGCCAGCTACAGGGGGCTGGTGTGCTGTCTGGAGTCCCTCCTGCCCGCGGTGGCCGGGTTGCTCCGGGGAGCCCAGCGCCTCGCTGTGCTGCTCGACGGGGCTGACCAGATCCACGGGGACAGTGGGCAGCCCGTCTCTGACTGGCTCCCGGCACGGCTGCCCTCGCGCGTGAGCCTGGTTCTGAGCATCGGTGAGGGCTCCAGACTGCTGCATTCCCTACAGCGACGGGCGGACACAGTCGTCATCCCCCTGGGGTCTCTGGACCCCTGCGACCGGGCTGGGCTGGTCCGCCGGGACCTCGCCCTGTATGGCAAGAAGCTGGAGGAGACGGCCTTCAACAACCAGATGCGGCTGGTGCTAATGAAGCGCGGTGCCCGGCAGCCCCTCTACCTGGCACTGCTCACCCAGGACCTGCGAGCCTTCACCATCTATGAAAAGGTCTCGGAGAGGATCCAGACGCTGCCCCCGGCGCTGCCCGCCCTGCTGCAGCACATGCTGGGCTGCCTGGAGCAGGAGCACGGGGCTGAGCCCGTGGCCATAGCCGTCGCCGCCCTCTGGGCCAGCAAAGACGGCCTGCTGGAGCGCGATCTCCTCGCCGTGCTCACCATGTGGAGAGAGCTGGGCGGGGCGCCCGTCACCTGGGAGGGAGGCATGGCTGCTGGGGGCCGTGCGGCGACCATCCCCAAGGCCCCCATCTATTCCCTGATGAGGAGCCTGAGGGGGCTGGCGGGGGTGTGTGGGGCCCCCTCGGAGGCCCCCGGCTCGCGGCTCCACCTCTGCGGTGCCCCCCTGCGGACGGCGGTGGAACGGCGCTACCTGAAGGAACCGGGCCTGGAGCGCGCGGCTCACGCTCTGATAGCAGCTCATCTCTGGAAACTCTGCGACCCGGACGTGTCCCGGAGCTTCCAGGGCAGCGAGGCGGGGCCCCTGGCGGCTCTGCCCTACCACCTGGTCTGCGCTGGACGCCCCGACCTCCTGGGCTCCCTCCTGACGGACCTTCGCTTCGTGGCCGCCCACGTCCGCCTGGGGCTGCTGCCCGTGCTGGGCCAGGCCTACGCCCTGCACGCGGGCAGCGCCCAGCCCCCGGGCGAGGTGGGCGCGTTCCGGGCGATGCTGCAGGCGGGCGCGGCGCTGCTCTCCCAGAACCCGGCGCTCCTGGCCCAGCTGGCAGCCAATGCACCCGACGGCTCCTCGCTGGGCACCCAGGCCCGGGCCCTGGCCCCCCCGGGGGGGCGTCTGCTGC
>TRF1
ATGTCACACAATAAACCTGAAAATACTATTGAAACAAATAATGAAAGTAATTTGGAAACAGAACAAAGGTCACACAAACGCCTTTATTCCTTAGCACAGAACACCCTCTGGAAGCTAGAAAACGTGCCTTCTAATGGGATAACAAAACACAGGAAAACCAGTTGTCTTCAAAGTCTCAGTGATTTGCAGAATATTGAAAATGATGGAAAGTCCCTGTCTCACAGGCAAACTGGCCGAAAGAAGCAGCGATGGACTTGGGAAGAAGACAGTAGACTGAAGGATGGGGTAAAGAAGTTTGGAGTGGGAAATTGGAATAAAATTCTGATTCATTATGACTTCAACAACCGAACCAGTGTCATGTTAAAAGACAGATGGAGAACTATGATCAAGAAAGACATTGTTTAG
>TRF2
GCGCCCCCGAGGAGGCGGTGAACCGCTGGGTGCTGCAGTTCTACTTCCACCAGGCCGTGGGGGCCTATCGGGCCCGCCGGAACCGGGACTTCCGCGAGTTCCGCGACGTGATGCAGGCTCTGCTGCTGCGGCCCCTGGTTAAGGAACCTGCAATCTCCCGGCTGCTCCGGATTATGCAGTTTCTTTCAAGAATTGAGGAGGGAGAGAACCTAGATTGCACCTTTGATACAGAATCAGAGCTCACCCCTCTTGAATCTGCAATCGGTGTGCTGGAGCTGATTGAGAGAGAATTTCCTGTGTCTGAGGTGGCAATGGAATCTGTTAGAAAAATGGTGAAGCAAGCTGCTGTTATCATTTGTATCAAAAAGAGGGAGTTTGATAAAGCCTCAAAAATTCTGAAAAAAAACATGGCAAAGGATCCCAGCACCCAGAAACTGAGGACAGAGTTGCTCAGCATTATCCGTGAGAAGAATTTGTCTCATACGATGATCCGAAATTTTTCCTACAAGACTTTTCAACAGAGTGCGTTCCAGTTCTTGGAGACCTACCTGGAG
>TPP1
CCGCCCCCACGGGTCCCCGCCCTGACTCGGGCCTCTTGTCACGTGACCCCAGCGGCAGGTCCGTCACGCGGGTTCATCGGATCACGTGACCGATTCTGCTCGCGACCCAGATTCGGGCTGGGGACGGACGGACGCGACGGGATGGAGGCGCGGTTCCTGCTGGCAGTCGCCGTGAGTCTTGCGGGCTGGTGGTGTTCCCTAGCATTGGGCTGGGCCCCAGAGCAGGACCAGAGTCTCCGGGTCCCTGCTGGATGGAGCCACGTGGACCGGGTCGCTCCCTTGGATGAGCTCGTGTTGACCTTTGCCCTCAGGCAGCAGAATGTGGAGCATCTGGTGAAGCTGGTGGGAAGAGTCTCAGACCCTGATTCACCTCAGTATGGAAAGTACCTGTCACTGGAGGAGCTGTGCACACTTGTCCAGCCATCTCGCCTCACGCTCAACACCGTGCACAAGTGGTTGGGGGCCTATGGCATCAAGGGCTGCAAGACCATTAGCACCTTGGACTTCCTAGAGTGCGTGATGCCAGCCAGCACGGCGGAGCGTCTCCTGCCAGGAGCCCAGTTCCATCGCTACGTGAGCGGCGAGCGCAGCGCTGTGCGCTCCCCTGTCCCCTACACCCTCCATGAGGAGCTGGCTGAACACATTGACTTTGTGGGTGGCCTGCACCGGTTCCCTGCGGAAAGGAAGGTGGTGACCAGAGCCTCGGGGGAGGAGGAGGCGACGGCACAGTACCAGCAGAGGAGGGCAGCTTTCCATCTGGGTGTGACGCCCTCTGTCATCCGCAAGAGATACAACCTGACAGACAGGGACATCGGGGCATTGCCCAATAACAGCCAGGCCTGTGCCCAGTTCCTGGAGCAGTATTTCCACCCGGCTGACCTGGCGGAGTTCATGAAGCTCTTCGCAAGCAGCTTTGGGCACCGCTCCCGGGTCGACCAGGTGGTCGGGCACCAAGGGCTAGGCAAGGCGGGGCTGGAGGCCAGCCTGGATGTGGAGTACATCATGAGCACAGGTGCCAACATCTCCACCTGGGTCTTCAGTAACGCAGGGAGGCATGAGAGCCAGGAGCCCTTCCTGGCCTGGCTGCTGCTGCTCAGTAACATGTCCTCGGTGCCCTGGGTGCATTCGGTGAGCTACGGGGATGATGAGGACAGCCTGTCCCGGGCCTACATGGAGCGCCTCAACGTGGAGTTCATGAAGGCTGCTGCACGGGGCTTGACTGTGCTCTTCGCCTCAGGTGATGCGGGAGCTGGCTGCAGAAAGCTTGCTGGAGGGAGCCACACTTTCCGGCCCAGCTTCCCAGCCTCCAGCCCCTATGTGACCACGGTGGGTGGCACAGCCTTTCAGAACCCCTTCCGAGTGACTTGGGAGGTGACGGACTATATCAGCGGCGGGGGCTTCAGCAACGTCTTCCCTATGCCGGACTACCAGGCTGCAGCTGTCAGGAATTTCTTGCACTCAGCTCCAAAGCTGCCACCCCGCTCCTATTACAACAGCAGCGGCCGTGCCTACCCCGACCTGGCTGCCCTGTCTGACAACTACTGGGTGGTGACCAACCGCATCCCCCTGCCCTGGGTGTCTGGGACATCGGCTTCCACCCCCGTGGTGGGGGGCATTATGGCCCTGATCAACGACCGTCGTTTGCAGAAAGGTCTGCCGCCTCTGGGCTTCCTGAACCCGGCGCTCTACAAACTGCAGGAGAAGGGGCCTACTGCTGCCTTCTACGATGTCACCCAGGGCTGCCACCTGTCGTGTCTGGATGCAGCAGTGGAAGGGCAGGGGTTCTGTGCTGGCCCCTCCTGGGACCCTGTGTCAGGCTGGGGCACCCCCAACTTCCCACAGCTTCTGAAAGCTCTGCTCAACCCGTG
>RAP1
ATGGAGGTGCCCCTCGTCATCTGTGGCAACAAGGGCGACCGAGACTTCTACCGGGAGGTCGAGCCCCGGGAGATCGAGCAGCTGGTGGGGGCAGACCCTCAGAAATGTGCCTACTTTGAGATCTCAGCCAAGAAGAACAGCAGCCTGGACCAGATGTTCCAAGCACTCTTTGCCATGGCCAAGCTTCCCAGTGAGATGAGCCCGGACCTGCACCGCAAGGTCTCGGTGCAGTACTGTGATATGCTGCACAAGAAGGCGCTCAAGGGCAAGAAGCTGTTGAAGGAAGGGGCCGAGGGCAGCGGCGGAGAAGCCTACGGCATTGTGGCCCCCTTTGCCCGCCGGCCCAGCGTGCACAGTGACCTCATGTATATCCGGGAGAAGGCCATCGGCGGCGGGCAAGCCAAGGACAAGGAGCGCTGTGTGATCAGCTAG
>POT1
ATGCCTGTTCAGGTCATTGATGGCACACCCGAAAATCTACTACCAAGCCACCTGCAGAAAGTGGATTTAAAATACCTGCAAATGGGTTGTGATCAGGCCAACAAATACTTTCAGGGAACAGTTATTCTCTCCTACCCTTTAACTAAACTTGTAAATGGAACAGAATTTTTCAAGATTGTACTTCAAGAGTCAGAGAATTCATGTTCAAAGACCAGCACCATCAATGTTTTATGCTTTGGAAGGTTGGCAGACGATTGTGGAAAAGTTGTACATCAAGGGGACACCATGGTTGTAGCTGGATTTAACGTGGCTAAGTCACCTTCCGCAAATGAAGATGACCGACATTGCTGTCACCTGGAAGTATCTGAAGATGCAGGATCAGCAGTTTATATTTATACTAAGCCAAGTACAGTCACTGCTTCAGAAACAGCATCCATGCCTGTTGCACCAAAATACACATATACTCCTCTGAATCATCTTAAAGGTGGAACTATAGTCAACTTGTATGGTGCTGTGAAATTCTTCAAGCCCCCATATATAAGCAAAGGAACAGATTATTGTTCAGTTGTAACAATTGTGGACCAATCAAATGTGAAATTAACATGCACACTTTTTAATGGAAATCTAGATGCCCTTCCAAAAATCTACAAAACTGGAGATATTGTTCGATTTCATAGAATAAAGATCAGGGAATACAATAAACAGATGCAGGGGATTACTGGCATTGGCTTTGCATCCTTGACATTTGATGGAACCATAGGAGCACCAATAGTGCCTCGAACCTCTAGTAAATCGTACTCTTTCACAGAAGAAGAACAGAAAACAATAGAAGAACTGCGTACGTGGGCAGCTAGTAATCTTTCAGTCTGTGGGCCAACAGCAAAATTGTCTGGTGTCCAGCCAATGCTGTTTTTTGACCTTACTTGCCAACTTGTAGGGAAAGCAGAAGTGGATGGATCTTCCTATCTTCTCAAGGTATGGGATGGTACAAAATGTCCCTACCCAACTTGGAAGGTGCTTGTGGAAGAAAGTGACCTTGAAGGAGATAAAGTTCTCATCCGTCAGCTGAGAAATCTGATTGTAGACATTCTAGTTTACGATAACCATGTGAAACTGGCAAAATCACTGAAGGTTGGAAGCTTTCTGAGAATTTACAGTCTGCATACAAAACAAGCCAGTGCTGAGAACCAGCCTGATGTTTCCTATGTAGAATTTCATCTTCATGGTGGCACCTGTTATGGTCGAGGAATTAGGGTCTTGCCAGAAAATAATCCCGATGTCAAAGAACTAAAAGCATTCATGGATTCTGTGAATCTCACAGAGTCTCAAACTGTGGAGAGCATGTCTTCAATGGAATTGGATGGCATTTTTGGCAATCTATCATACCAGTCATATTCACAGAGATGCCAGCAGTTATCTGTCACAGTATTGACAGATCATCAGCATTTGGATGACACAGCACTGAATACTATCTTGAACAGCTCAGTTCCTCAACAATATCGCATTAGAGCAAAACTCAGAACTTTTAAACCCGAGAAGCTCTATCAGTCCGTTAAACTTTATTGTTCAAAATGCAACTCACTGCAAGAAGTTCCAGATGGCGATGATTTCGACTTAATATTAAGAGACTGTGCAGCTACAGCTCCAAATCCAGAAGTACATAATTCATTGTGGTATGATTCTGCAGTGTGGGATACAGAAAATCAGGGGCAAAGAAAAATAGCTGTTCATTTTGTGAAACACGATGAGCTGCTTCAAGAGCCAGAAGATACTTTGATTATGGTACAAGGGGGGACACTAAAAGAAATCAGAAAACTTTCAAGAAGATTTAAATGTATTATACCTGTGAGATCAACGAAAGAAGATCTTGAGTTACTAGACCTTTCAGCTCCCTTCCTTTTGCAAGGGAAAATATGGCATTATGGGTGCAAACAGTGTTCGAATCAGAAGACTATCCAGAATCTCAGTTCCCTTGCAGAAGAAGAACCATCGTGGGAGCCAACTGAAATAGCACGAGTTTTAGGTATTGAGCCACTCCAGTATGTTTTTGTTATGAAGTTTACACTTGATGATGGCACAGGAGCCCTGGATGCATACCTCTTTGACTATGAAAAGTTTTTCCAGATTCCTGCCTCCGAAGTCCTTACCAGTAGTCTTCTTCAGGAGAAGATGGAAATGATCATGAATATACTTTGTCCTCCAGGAACAAAACTAGATGACTTGCCATGGTTGGAATGCTTCATCAGGTCTTATAATGTCAAAGATGGAATGGAACAGCAAGTTTGCTATCAAATTTTTGACACTATGGTTGCTGAAGACGTTATCTAG
>TIN2
ATGCGGGCGCGGCAGGTGCGCGACTTCCCGCGGGTGCTGGGGCTGCTGGAGGCCGTGGGGCAGGCGGCCCCCGACGTCGTCTTCTTCCGCCACTACGCCCGGCTGCGCCTGGGCCTGCAGGCTGCGGTGATCATGGGGATGCTGCAGGAGGAGCAGCCGGACGGGAAGATCTACGACGCCGTGGACACCTACTTCCCTGAGGGCGAGCACCAGCGCCACCCGCTGGCCACTGCCCGGGACCTGCGCCGGGTGGGAGAAGCCCAGGAGACCTTCCGGGAGCTGGTGCTGGGGCTGCTGAGCGACCGGCAGCGTCGGGAGACCTACGTGGAGGAGCAGCTGGAGGCCGAATACGGGGAGCCCTTCCTGGGGGGGCTGGAGGGGCTGCTCTACGAGTATCTGGAGCGCCTGGAGAGCACCCTGCCCCCGCCCCAGCTCCAGCAGCTGCAGGAGGCTGCCTGGAGCGAGTGCCCCCTGGCTGGGCCCCCCCAGCGCCCCCCGGAGCTCAGCGTCCTGGCCCAGTACCTCACGGACATGGGCCACCCCCAGCACACGGGCTCCCCCACCTTGCAGCTGGTAACCAGCACGCCCTCCCTGCCCCAGCCAGTGCCCGGGACGCCGGGGTCCCGCCGGAGGCGGAGCCAGGAGGGGGCAGTGCCTGCACAGGAAGAGATGCCCCCTGACCTTGGCCTGCGCTGCCAGCCGCCCGGAGAACAGGAGCTGGACACGACCGGGGACATCGTGTGGGAGTCGGAAGAGGAGGAGAGCTGCAGCCCCCGCAGGAAGGCCAGCTACCAGCGCACGCGGCACAACACCCTGATCCCCACCTTCGGCGACCACCTGGACCCCCCCGGCGGGTGCCCTGGCTGCTGCGCTCCCGGGACCCTGCCCCTGCCCCACGGCACAGACACACCAGCCTCCGGAGGGTGCCCCACAAATCTTTTATTGGTGACCCCAAATAAACACAGCACATGATTCA
